# Supplementary material for: Investigating the relationship between high-dose norepinephrine administration and the incidence of delayed cerebral infarction in patients with aneurysmal subarachnoid hemorrhage: A single-center retrospective evaluation
Source: PLoS One. 2023 Mar 21;18(3):e0283180. doi: 10.1371/journal.pone.0283180 (PMC10030022; doi:10.1371/journal.pone.0283180)
Supplement: S1 Dataset — (XLSX) [file pone.0283180.s001.xlsx]

## Sheet: Final analysis sorted
Patient_ID	Age	Gender	Smoker	Diabetes	Adipositas	Hypertension	Aneurysm_location	GCS	H_H	Craniectomy	Treatment_mod_aneurysm	EVD	Vasospasm	Intervention_vasospasm	Cum_cat_ICU	MAP_14d	Heart_rate	mRS	Cat_min	DCI	Modified_Fisher	GCS_groups	H_H_Groups	Norep_groups	fisher_groups	mRS_groups	Nore_14d	Nore_min_14d	Days_NE
P0001	53	1	0	0	0	0	1	6	4	0	2	1	1	1	70001	111	53	5	75	0	4	1	2	2	2	2	46668	2.31	14
P0002	52	1	1	0	0	1	1	15	1	0	2	1	1	1	41878	82	78	5	23	0	3	2	1	2	1	2	41878	2.08	0
P0004	62	2	0	0	0	1	1	8	4	1	1	1	1	1	28172	99	73	4	7	1	3	1	2	2	1	2	15169	0.75	14
P0005	63	2	0	0	1	1	1	15	1	1	1	1	0	0	29142	96	64	4	8	1	2	2	1	2	1	2	27199	1.35	14
P0008	40	2	0	0	0	0	1	3	5	0	1	0	1	1	20356	88	67	3	6	1	4	1	2	2	2	1	20356	1.01	11
P0009	64	2	0	0	0	1	1	14	1	0	1	0	1	1	6854	82	69	1	7	1	2	2	1	1	1	1	6397	0.32	14
P0010	46	1	1	0	0	0	1	6	4	0	2	1	1	1	125004	84	89	6	31	1	4	1	2	2	2	2	125004	6.2	0
P0011	50	2	0	0	0	0	1	14	3	0	1	0	1	1	34425	94	81	1	9	0	4	2	1	2	2	1	34425	1.71	14
P0012	54	2	0	0	1	1	1	13	4	0	1	1	0	0	65297	102	67	6	17	1	4	2	2	2	2	2	65297	3.24	0
P0013	62	2	0	0	1	1	1	15	1	0	2	0	1	1	5000	91	73	0	98	0	2	2	1	1	1	1	5000	0.25	1
P0014	61	2	0	0	0	0	1	8	3	0	2	1	0	0	26905	89	66	5	7	0	3	1	1	2	1	2	17937	0.89	14
P0015	73	2	0	1	0	1	1	6	5	0	2	1	0	0	20000	89	70	5	5	0	3	1	2	2	1	2	20000	0.99	10
P0016	63	2	0	0	0	1	1	13	1	0	2	1	1	1	12248	94	84	3	3	1	2	2	1	2	1	1	12248	0.61	12
P0017	50	2	0	0	0	1	1	15	1	0	2	0	1	1	1162	98	72	3	8	0	1	2	1	1	1	1	1162	0.06	4
P0018	79	2	0	0	0	1	1	10	3	0	2	1	1	1	23997	91	77	6	14	1	3	2	1	2	1	2	23997	1.19	12
P0021	51	2	0	0	0	0	2	12	3	0	2	1	1	1	41249	82	79	5	985	1	3	2	1	2	1	2	41249	2.05	14
P0022	57	2	1	0	0	1	2	9	3	0	2	1	1	1	58019	84	89	6	15	1	4	2	1	2	2	2	58019	2.88	11
P0023	84	1	0	0	0	1	2	15	3	1	1	1	0	0	671	85	71	6	0	0	4	2	1	1	2	2	671	0.03	14
P0024	72	2	0	0	0	1	1	15	1	0	2	1	1	1	37680	91	76	4	9	1	2	2	1	2	1	2	21101	1.05	14
P0028	76	2	0	0	0	1	2	6	5	0	2	1	1	0	214011	96	84	6	98	1	4	1	2	2	2	2	214011	10.62	8
P0029	61	2	0	0	0	1	1	12	3	1	1	1	1	1	22486	91	80	5	6	1	3	2	1	2	1	2	22486	1.12	0
P0030	49	2	0	0	0	0	1	10	3	1	2	0	1	1	85003	92	86	4	21	1	4	2	1	2	2	2	74378	3.69	14
P0032	50	2	1	0	0	1	2	15	1	0	2	1	1	1	0	99	91	5	0	0	3	2	1	1	1	2	0	0	0
P0033	47	2	0	0	0	1	1	12	3	0	2	1	0	0	5000	95	79	6	3	1	3	2	1	1	1	2	5000	0.25	10
P0034	57	1	0	0	0	0	1	3	5	0	1	1	0	0	124990	80	71	6	47	1	4	1	2	2	2	2	124990	6.2	5
P0035	60	2	2	1	1	1	2	15	1	0	2	1	1	1	0	89	74	0	0	0	3	2	1	1	1	1	0	0	1
P0036	63	2	0	0	1	1	2	15	1	0	2	0	0	0	15000	105	83	2	9	0	2	2	1	2	1	1	15000	0.74	2
P0043	52	1	0	0	0	1	1	8	4	0	2	0	1	1	48194	83	78	6	13	1	4	1	2	2	2	2	39689	1.97	14
P0045	81	2	0	0	0	0	1	8	4	0	2	1	0	0	56973	90	72	6	18	1	3	1	2	2	1	2	56973	2.83	5
P0048	85	2	0	0	0	1	1	8	5	0	2	1	0	0	13980	101	67	6	17	0	4	1	2	2	2	2	13980	0.69	2
P0050	70	1	0	0	0	0	1	15	2	0	2	1	0	0	32323	96	56	2	8	0	2	2	1	2	1	1	32323	1.6	6
P0052	59	2	1	0	0	1	2	14	2	0	2	0	1	1	3000	103	61	0	27	0	3	2	1	1	1	1	3000	0.15	14
P0053	58	2	0	0	0	0	8	3	5	0	1	1	1	1	0	97	65	6	0	1	4	1	2	1	2	2	0	0	0
P0054	65	2	0	0	0	0	1	12	3	1	1	1	1	1	8515	95	61	5	4	1	3	2	1	1	1	2	7012	0.35	14
P0055	71	2	0	0	0	1	6	12	3	0	2	1	1	1	16536	95	68	2	7	0	3	2	1	2	1	1	16536	0.82	3
P0056	50	1	0	0	0	1	1	12	3	0	2	1	1	1	15800	92	73	3	4	0	4	2	1	2	2	1	15800	0.78	12
P0057	75	2	0	0	0	1	1	8	4	0	1	1	1	1	84440	93	70	6	27	0	2	1	2	2	1	2	84440	4.19	8
P0058	44	1	0	0	0	1	1	8	4	0	2	1	0	0	11655	105	66	6	4	0	4	1	2	2	2	2	11655	0.58	3
P0059	22	1	0	0	0	0	1	15	1	0	2	0	0	0	0	82	65	0	0	0	2	2	1	1	1	1	0	0	0
P0061	56	2	0	0	0	0	6	15	1	0	2	0	0	0	3000	84	73	0	128	0	2	2	1	1	1	1	3000	0.15	1
P0063	59	2	0	0	0	1	8	3	5	1	2	1	1	1	41709	88	61	5	10	1	4	1	2	2	2	2	23357	1.16	14
P0064	62	2	0	0	0	0	1	4	5	1	1	1	0	0	68693	95	65	6	50	0	4	1	2	2	2	2	68693	3.41	12
P0067	42	1	1	0	0	1	1	14	2	0	2	1	0	0	3014	96	59	2	8	0	3	2	1	1	1	1	3014	0.15	1
P0072	49	1	2	0	0	0	2	15	3	0	2	1	1	1	147005	89	70	5	43	0	3	2	1	2	1	2	128629	6.38	14
P0075	51	2	1	0	0	0	1	14	3	0	2	0	1	1	0	99	82	2	0	0	3	2	1	1	1	1	0	0	0
P0076	71	2	1	0	0	0	1	4	4	0	1	1	1	1	51001	111	72	5	12	0	3	1	2	2	1	2	29751	1.48	14
P0077	56	1	0	0	0	1	7	14	1	0	2	1	1	1	1300	97	85	6	#NULL!	0	4	2	1	1	2	2	1300	0.06	14
P0078	57	2	1	0	0	0	1	6	4	0	1	1	1	1	2886	99	72	5	1	1	3	1	2	1	1	2	2694	0.13	14
P0079	62	1	0	0	0	0	1	15	2	0	2	1	1	1	8515	93	61	4	4	0	3	2	1	1	1	2	8515	0.42	2
P0080	56	2	1	0	0	0	1	15	3	0	2	1	0	0	16536	96	82	4	7	0	3	2	1	2	1	2	16536	0.82	3
P0081	57	2	0	0	0	0	1	15	3	0	2	1	1	1	15800	95	80	5	4	0	3	2	1	2	1	2	8193	0.41	14
P0082	70	2	0	1	0	0	1	14	3	0	2	1	1	1	84440	101	60	4	27	0	3	2	1	2	1	2	84440	4.19	12
P0083	59	2	0	0	0	0	1	3	4	1	1	1	0	0	11655	94	60	5	4	1	4	1	2	2	2	2	11655	0.58	0
P0084	62	2	1	0	0	1	1	15	1	0	1	1	1	1	3870	97	64	3	10	0	3	2	1	1	1	1	3870	0.19	13
P0086	54	2	0	0	0	0	1	3	5	0	2	1	0	0	18000	94	96	6	8	0	4	1	2	2	2	2	18000	0.89	3
P0087	66	1	0	0	0	0	1	6	5	0	2	1	1	1	23470	96	57	5	6	0	4	1	2	2	2	2	20537	1.02	14
P0088	70	1	0	0	0	1	1	11	4	1	2	0	0	0	0	94	77	5	0	1	3	2	2	1	1	2	0	0	0
P0090	79	2	0	0	0	1	1	14	4	0	1	1	1	1	20543	95	74	5	7	1	3	2	2	2	1	2	12504	0.62	14
P0091	58	1	2	0	0	1	2	15	1	0	2	1	1	1	6617	77	78	4	3	0	3	2	1	1	1	2	5790	0.29	14
P0095	62	2	0	0	0	1	1	14	2	0	1	1	1	1	113419	99	68	5	14	0	3	2	1	2	1	2	79394	3.94	14
P0096	43	1	0	0	0	1	7	14	3	0	2	1	1	1	2537	98	91	3	2	0	3	2	1	1	1	1	2537	0.13	0
P0099	70	2	1	0	0	1	8	14	1	0	2	1	0	0	0	104	68	1	0	0	3	2	1	1	1	1	0	0	5
P0101	58	2	0	0	0	1	7	15	3	0	2	1	1	1	51002	95	95	6	14	1	3	2	1	2	1	2	51002	2.53	0
P0104	60	2	0	0	0	1	1	5	5	0	1	1	0	0	12258	91	96	6	6	0	3	1	2	2	1	2	12258	0.61	3
P0105	49	2	0	0	0	1	1	15	4	1	1	1	1	1	0	95	70	5	0	1	3	2	2	1	1	2	0	0	14
P0106	50	1	1	0	0	0	7	15	2	0	2	1	1	1	0	98	71	4	0	1	3	2	1	1	1	2	0	0	0
P0107	55	2	0	0	0	1	2	15	3	0	2	1	0	0	0	93	74	2	0	0	3	2	1	1	1	1	0	0	0
P0109	59	2	0	0	0	1	1	3	2	0	2	1	0	0	23608	86	80	2	6	0	3	1	1	2	1	1	23608	1.17	10
P0111	84	1	2	0	0	1	1	6	4	0	2	1	0	0	1818	105	59	6	1	0	3	1	2	1	1	2	1818	0.09	12
P0115	57	2	0	0	0	0	1	15	1	0	2	0	0	0	0	94	70	1	0	0	3	2	1	1	1	1	0	0	0
P0116	56	1	0	0	0	0	1	3	5	0	2	1	1	1	21000	105	67	5	6	0	3	1	2	2	1	2	21000	1.04	0
P0118	52	1	1	0	0	0	1	12	2	0	2	0	0	0	0	99	64	1	0	0	3	2	1	1	1	1	0	0	0
P0119	65	2	0	0	0	1	1	12	3	1	2	0	1	1	18000	97	56	5	6	0	4	2	1	2	2	2	14000	0.69	14
P0120	55	2	0	0	0	0	1	15	1	0	2	0	1	1	1250	93	65	5	3	0	3	2	1	1	1	2	1167	0.06	14
P0121	60	2	0	0	0	0	1	5	4	1	1	1	1	1	93815	91	82	5	22	1	4	1	2	2	2	2	69127	3.43	14
P0122	51	2	0	0	0	0	2	15	2	0	2	1	1	1	0	97	59	1	0	0	3	2	1	1	1	1	0	0	10
P0123	75	2	2	1	0	1	2	14	5	0	2	1	1	1	88966	108	79	6	44	0	4	2	2	2	2	2	88966	4.41	11
P0124	63	2	0	0	0	1	1	15	1	0	2	0	0	0	0	100	52	1	0	0	4	2	1	1	2	1	0	0	0
P0125	68	2	0	0	0	0	1	14	3	0	1	1	1	1	3437	102	71	5	2	1	4	2	1	1	2	2	2533	0.13	14
P0127	63	2	0	0	0	1	2	13	2	0	2	1	1	1	7952	102	69	2	3	0	3	2	1	1	1	1	6549	0.32	14
P0128	75	2	0	0	0	1	1	15	2	0	2	1	1	1	16896	96	87	5	5	0	3	2	1	2	1	2	16896	0.84	0
P0130	66	2	0	0	0	1	2	3	0	1	1	1	1	1	14948	90	89	5	4	0	4	1	1	2	2	2	14948	0.74	9
P0135	51	2	0	0	0	1	1	3	0	0	1	0	1	1	0	93	65	5	0	0	3	1	1	1	1	2	0	0	7
P0138	42	2	0	0	0	0	2	15	2	0	2	1	0	0	0	102	82	0	0	0	3	2	1	1	1	1	0	0	0
P0139	53	2	0	0	0	1	1	3	0	0	2	1	1	1	16005	84	65	5	5	1	3	1	1	2	1	2	10185	0.51	14
P0141	57	1	0	0	0	0	1	3	5	0	2	1	1	1	30799	92	66	5	9	1	4	1	2	2	2	2	17248	0.86	14
P0142	57	2	0	0	0	1	1	3	5	0	2	1	1	1	20451	95	95	5	7	0	4	1	2	2	2	2	20451	1.01	0
P0143	45	2	1	0	0	0	1	3	5	0	2	1	1	1	14449	94	59	5	4	0	3	1	2	2	1	2	14449	0.72	0
P0144	66	2	0	0	0	1	1	4	5	1	1	0	0	0	66004	98	62	5	30	0	3	1	2	2	1	2	66004	3.27	0
P0145	57	1	1	0	0	1	1	15	1	0	2	0	0	0	0	102	67	1	0	0	3	2	1	1	1	1	0	0	0
P0146	66	2	0	0	0	0	1	3	5	0	2	1	1	1	138193	97	79	5	75	1	3	1	2	2	1	2	138193	6.85	0
P0147	25	2	1	0	0	0	1	14	2	1	2	1	0	0	192209	87	99	5	126	1	3	2	1	2	1	2	192209	9.53	2
P0148	66	2	0	0	0	0	1	15	1	0	2	1	1	1	35911	83	70	5	14	1	4	2	1	2	2	2	20110	1	14
P0151	40	2	2	0	0	0	1	11	2	0	2	0	0	1	22779	87	63	4	7	0	3	2	1	2	1	2	22779	1.13	10
P0152	59	2	0	0	0	1	1	3	5	1	1	1	1	1	17038	88	61	5	4	0	4	1	2	2	2	2	17038	0.85	10
P0153	86	1	0	0	0	1	1	8	0	0	2	0	0	0	0	96	68	6	0	0	3	1	1	1	1	2	0	0	0
P0155	53	1	0	0	0	0	1	6	5	0	2	1	0	0	79559	92	100	6	29	0	3	1	2	2	1	2	79559	3.95	5
P0157	66	1	0	0	1	1	2	12	0	0	2	1	0	0	3000	95	70	5	#NULL!	0	3	2	1	1	1	2	2000	0.1	14
P0161	59	1	0	1	0	1	1	14	3	0	2	1	1	1	47343	99	82	5	13	1	3	2	1	2	1	2	47343	2.35	0
P0162	58	2	0	0	0	0	1	9	3	0	1	1	1	0	13115	98	65	3	4	1	3	2	1	2	1	1	11475	0.57	14
P0163	41	1	0	0	0	0	2	3	4	0	2	1	1	1	2203	81	93	2	3	0	3	1	2	1	1	1	2203	0.11	0
P0164	78	2	0	0	0	0	2	6	4	0	2	1	1	1	12000	87	74	5	9	1	4	1	2	2	2	2	12000	0.6	0
P0166	74	1	0	0	0	1	1	15	2	0	2	1	0	0	986	88	68	3	2	0	4	2	1	1	2	1	986	0.05	1
P0167	58	2	2	0	0	1	1	14	3	0	1	0	0	0	3031	90	68	0	0	1	4	2	1	1	2	1	3031	0.15	1
